# Supplementary material for: A New Formulation for Strigolactone Suicidal Germination Agents, towards Successful Striga Management
Source: Plants (Basel). 2022 Mar 18;11(6):808. doi: 10.3390/plants11060808 (PMC8955415; doi:10.3390/plants11060808)
Supplement: Supplementary file 1 [file plants-11-00808-s001.zip]

Archive with 3 entries (3 files):
- Supplementary Figures.pdf
- Supplementray File S1.pdf
- Supplementray File S2.pdf
